# Supplementary material for: Phosphorylation of CaMK and CREB-Mediated Cardiac Aldosterone Synthesis Induced by Arginine Vasopressin in Rats with Myocardial Infarction
Source: Int J Mol Sci. 2022 Dec 1;23(23):15061. doi: 10.3390/ijms232315061 (PMC9738971; doi:10.3390/ijms232315061)
Supplement: Supplementary file 1 [file ijms-23-15061-s001.zip]

Archive with 1 entries (1 files):
- ijms-2038863-supplementary.pdf
